# Supplementary material for: Targeting Host Glycolysis as a Strategy for Antimalarial Development
Source: Front Cell Infect Microbiol. 2021 Sep 16;11:730413. doi: 10.3389/fcimb.2021.730413 (PMC8482815; doi:10.3389/fcimb.2021.730413)
Supplement: Supplementary file 2 [file Table_1.csv]

							Control, 0h			POMSF, 0h			POMHEX, 0h			Control, 0.5h			POMSF, 0.5h			POMHEX, 0.5h			Control, 1h			POMSF, 1h			POMHEX, 1h			Control, 6h			POMSF, 6H			POMHEX, 6H
N.	compound	CmpdID	Pathway	parent	medRt	Polarity	2	4	6	20	22	24	26	28	30	32	34	36	50	52	54	56	58	60	62	64	66	80	82	84	86	88	90	122	124	126	140	142	144	146	148	150	Phenotype (F.val)	Phenotype (raw.p)	Phenotype (adj.p)	Time (F.val)	Time (raw.p)	Time (adj.p)	Interaction (F.val)
1	L-alanine	C00041	Amino acids	90.0557	1.16	+	7.24E+06	8.91E+06	7.16E+06	6.40E+06	7.71E+06	9.55E+06	7.28E+06	6.97E+06	9.28E+06	7.48E+06	1.10E+07	8.47E+06	8.49E+06	9.99E+06	1.01E+07	1.10E+07	9.02E+06	1.16E+07	1.15E+07	9.23E+06	1.15E+07	8.35E+06	9.14E+06	1.12E+07	1.12E+07	9.08E+06	1.05E+07	1.10E+07	1.14E+07	1.14E+07	8.35E+06	9.19E+06	8.31E+06	7.74E+06	6.77E+06	7.99E+06	n.s.	n.s.	n.s.	n.s.	n.s.	n.s.	n.s.
2	L-arginine	C00062	Amino acids	175.1191	1.11	+	3.65E+06	3.44E+06	9.09E+06	1.10E+07	7.60E+06	2.77E+06	7.34E+06	1.51E+07	4.28E+06	1.37E+07	8.68E+06	1.94E+07	8.18E+06	5.94E+06	8.91E+06	8.79E+06	1.37E+07	1.09E+07	0.00E+00	1.37E+07	0.00E+00	1.02E+07	1.01E+07	0.00E+00	4.18E+06	1.19E+07	3.04E+06	5.25E+06	3.21E+06	0.00E+00	2.95E+06	0.00E+00	2.67E+06	4.96E+06	6.71E+06	3.72E+06	n.s.	n.s.	n.s.	n.s.	n.s.	n.s.	n.s.
3	L-asparagine	C00152	Amino acids	133.0609	1.17	+	1.96E+06	1.72E+06	1.78E+06	1.89E+06	2.56E+06	2.42E+06	3.07E+06	3.14E+06	2.95E+06	3.40E+06	3.73E+06	3.92E+06	3.70E+06	4.01E+06	4.49E+06	5.66E+06	6.04E+06	5.52E+06	7.48E+06	8.22E+06	7.64E+06	7.51E+06	6.72E+06	7.84E+06	7.53E+06	8.13E+06	7.16E+06	8.13E+06	8.02E+06	7.24E+06	5.77E+06	5.60E+06	5.22E+06	5.50E+06	5.88E+06	6.25E+06	16.61	0.00358	0.042964	100.73	3.16E-08	0.000000803	21.911
4	L-aspartate	C00049	Amino acids	134.0449	1.35	+	1.11E+07	1.38E+07	1.42E+07	1.71E+07	2.26E+07	2.06E+07	3.52E+07	3.22E+07	3.54E+07	4.01E+07	3.10E+07	4.19E+07	3.38E+07	3.70E+07	4.18E+07	5.07E+07	4.67E+07	4.55E+07	4.28E+07	3.42E+07	4.17E+07	3.12E+07	3.26E+07	2.90E+07	2.28E+07	2.29E+07	1.75E+07	1.51E+07	1.61E+07	1.52E+07	1.31E+07	1.25E+07	1.18E+07	1.08E+07	1.19E+07	1.12E+07	22.021	0.001724	0.025854	93.281	4.87E-08	0.000000803	10.296
5	L-cysteine	C00097	Amino acids	122.0273	1.2	+	1.64E+05	1.55E+04	2.17E+04	7.54E+05	3.33E+05	7.35E+04	4.11E+05	4.42E+05	1.93E+05	3.73E+05	6.17E+05	8.77E+05	5.61E+05	2.55E+05	1.58E+05	3.90E+05	9.84E+05	3.84E+05	8.40E+05	1.90E+06	8.57E+05	1.80E+06	1.83E+06	5.70E+05	2.57E+05	1.28E+06	6.21E+05	1.82E+05	4.50E+05	3.28E+05	3.97E+05	1.14E+05	2.20E+05	4.98E+05	5.97E+05	1.05E+06	n.s.	n.s.	n.s.	n.s.	n.s.	n.s.	n.s.
6	L-glutamate	C00025	Amino acids	148.0604	1.28	+	1.16E+07	1.45E+07	1.74E+07	1.88E+07	2.22E+07	2.32E+07	3.91E+07	3.64E+07	4.16E+07	4.78E+07	3.68E+07	4.42E+07	3.26E+07	3.43E+07	3.68E+07	3.66E+07	3.55E+07	3.55E+07	3.74E+07	2.88E+07	3.39E+07	3.18E+07	2.68E+07	2.49E+07	2.16E+07	2.10E+07	1.73E+07	1.55E+07	1.63E+07	1.33E+07	7.50E+06	6.15E+06	6.74E+06	5.99E+06	6.14E+06	6.66E+06	14.598	0.004954	0.049544	78.499	0.000000128	0.0000014	6.1025
7	L-glutamine	C00064	Amino acids	147.0765	1.17	+	1.88E+07	1.91E+07	2.05E+07	2.62E+07	2.59E+07	2.28E+07	3.51E+07	3.65E+07	2.77E+07	4.00E+07	4.35E+07	5.30E+07	3.77E+07	4.04E+07	5.11E+07	6.00E+07	6.77E+07	7.03E+07	8.80E+07	8.97E+07	8.80E+07	8.50E+07	9.01E+07	8.26E+07	6.97E+07	8.81E+07	6.57E+07	8.04E+07	8.65E+07	7.54E+07	6.26E+07	5.76E+07	5.48E+07	6.37E+07	6.26E+07	6.35E+07	39.555	0.00035	0.013741	62.988	0.000000433	0.00000371	16.194
8	glycine	C00037	Amino acids	76.0402	1.17	+	9.16E+05	1.23E+06	1.08E+06	9.91E+05	9.30E+05	1.13E+06	1.29E+06	1.21E+06	1.30E+06	1.33E+06	1.50E+06	1.19E+06	1.56E+06	1.61E+06	1.75E+06	2.21E+06	2.32E+06	2.35E+06	2.33E+06	2.49E+06	2.35E+06	1.77E+06	2.28E+06	2.53E+06	2.53E+06	2.52E+06	2.98E+06	2.17E+06	1.70E+06	1.58E+06	1.74E+06	1.71E+06	1.54E+06	1.51E+06	1.66E+06	1.67E+06	0.10387	0.90293	0.97464	32.795	0.0000137	0.0000498	6.0954
9	L-histidine	C00135	Amino acids	156.0769	1.14	+	1.03E+06	1.23E+06	1.45E+06	1.62E+06	1.23E+06	1.63E+06	1.77E+06	1.86E+06	1.64E+06	1.88E+06	1.47E+06	1.55E+06	1.39E+06	1.38E+06	1.35E+06	1.31E+06	1.35E+06	1.30E+06	1.39E+06	1.56E+06	1.67E+06	1.59E+06	1.54E+06	1.57E+06	1.22E+06	1.29E+06	1.07E+06	1.64E+06	1.59E+06	1.56E+06	1.46E+06	1.38E+06	1.44E+06	1.60E+06	1.47E+06	1.87E+06	n.s.	n.s.	n.s.	n.s.	n.s.	n.s.	n.s.
10	L-leucine	C00123	Amino acids	132.1021	1.22	+	8.49E+07	9.85E+07	1.14E+08	9.83E+07	1.22E+08	9.50E+07	1.13E+08	1.29E+08	1.02E+08	1.77E+08	1.46E+08	2.09E+08	1.70E+08	1.83E+08	2.03E+08	2.16E+08	2.81E+08	2.05E+08	2.70E+08	1.74E+08	2.87E+08	2.27E+08	2.54E+08	2.31E+08	1.97E+08	2.85E+08	1.36E+08	2.36E+08	1.83E+08	2.35E+08	1.27E+08	1.58E+08	2.15E+08	1.47E+08	1.47E+08	1.27E+08	1.5077	0.29478	0.68965	9.1433	0.003869	0.006109	5.8428
11	L-isoleucine	C00407	Amino acids	132.102	1.63	+	2.72E+07	3.18E+07	1.83E+07	3.04E+07	2.95E+07	2.26E+07	0.00E+00	2.79E+07	2.01E+07	2.65E+07	1.88E+07	2.83E+07	1.79E+07	1.67E+07	1.69E+07	1.70E+07	1.55E+07	1.61E+07	1.54E+07	9.73E+06	1.50E+07	1.27E+07	1.24E+07	1.09E+07	9.19E+06	1.31E+07	8.52E+06	1.38E+07	1.43E+07	1.66E+07	1.17E+07	1.31E+07	1.49E+07	1.28E+07	1.42E+07	1.14E+07	n.s.	n.s.	n.s.	n.s.	n.s.	n.s.	n.s.
12	L-lysine	C00047	Amino acids	147.1129	1.02	+	3.74E+06	3.86E+06	4.05E+06	3.76E+06	3.81E+06	3.28E+06	3.76E+06	3.91E+06	3.34E+06	3.45E+06	2.80E+06	3.56E+06	2.70E+06	2.39E+06	2.59E+06	2.55E+06	2.50E+06	1.99E+06	2.59E+06	2.17E+06	2.25E+06	2.40E+06	2.03E+06	1.89E+06	1.46E+06	1.53E+06	1.05E+06	1.69E+06	1.67E+06	1.65E+06	1.43E+06	1.33E+06	1.52E+06	1.47E+06	1.24E+06	1.45E+06	9.2631	0.014641	0.11713	91.734	5.35E-08	0.000000803	4.5044
13	L-methionine	C00073	Amino acids	150.0584	1.22	+	9.20E+06	1.10E+07	1.24E+07	1.04E+07	1.29E+07	9.06E+06	1.20E+07	1.28E+07	9.77E+06	1.71E+07	1.34E+07	1.98E+07	1.52E+07	1.66E+07	1.85E+07	1.95E+07	2.57E+07	1.85E+07	2.51E+07	1.64E+07	2.68E+07	2.24E+07	2.35E+07	2.22E+07	1.81E+07	2.91E+07	1.59E+07	2.15E+07	1.92E+07	2.12E+07	1.27E+07	1.48E+07	1.83E+07	1.56E+07	1.66E+07	1.27E+07	0.32323	0.73567	0.91735	14.136	0.0007	0.001555	5.2915
14	L-phenylalanine	C00079	Amino acids	166.0863	1.24	+	4.00E+06	4.37E+06	5.23E+06	4.95E+06	5.41E+06	4.32E+06	3.89E+06	5.35E+06	4.43E+06	6.54E+06	5.62E+06	7.40E+06	8.08E+06	8.86E+06	1.12E+07	1.37E+07	1.80E+07	1.25E+07	1.65E+07	1.16E+07	1.65E+07	1.58E+07	1.49E+07	1.43E+07	1.22E+07	1.56E+07	8.20E+06	1.30E+07	1.10E+07	9.64E+06	6.89E+06	7.47E+06	8.39E+06	7.06E+06	6.50E+06	4.97E+06	0.24972	0.78673	0.93888	33.678	0.000012	0.0000448	20.122
15	L-proline	C00148	Amino acids	116.071	1.2	+	2.59E+07	3.15E+07	3.79E+07	3.86E+07	3.62E+07	3.21E+07	3.87E+07	4.04E+07	2.78E+07	4.42E+07	4.27E+07	6.19E+07	4.22E+07	3.45E+07	3.96E+07	4.87E+07	5.22E+07	3.89E+07	5.28E+07	5.47E+07	7.63E+07	6.58E+07	5.90E+07	5.39E+07	4.14E+07	6.25E+07	4.63E+07	7.33E+07	7.73E+07	8.51E+07	7.25E+07	6.63E+07	6.78E+07	6.39E+07	5.46E+07	5.96E+07	7.7619	0.021662	0.128	37.521	0.00000687	0.0000305	2.6593
16	L-serine	C00065	Amino acids	106.0504	1.17	+	1.67E+06	1.63E+06	1.54E+06	1.54E+06	1.82E+06	2.05E+06	2.27E+06	2.30E+06	2.07E+06	2.66E+06	3.16E+06	2.80E+06	2.93E+06	2.66E+06	3.79E+06	4.56E+06	4.84E+06	4.45E+06	5.54E+06	6.39E+06	6.06E+06	4.64E+06	5.26E+06	6.00E+06	6.19E+06	5.89E+06	5.91E+06	7.10E+06	6.61E+06	5.79E+06	4.64E+06	4.68E+06	4.28E+06	4.50E+06	4.60E+06	4.86E+06	29.695	0.000773	0.013741	69.906	0.000000244	0.00000244	16.573
17	L-threonine	C00188	Amino acids	120.0658	1.18	+	2.40E+06	2.63E+06	2.62E+06	2.66E+06	3.06E+06	2.69E+06	3.34E+06	3.50E+06	3.23E+06	4.63E+06	6.55E+06	5.79E+06	5.71E+06	5.05E+06	5.98E+06	6.27E+06	7.92E+06	7.08E+06	9.32E+06	8.19E+06	8.96E+06	8.46E+06	8.55E+06	8.85E+06	7.85E+06	8.68E+06	7.03E+06	1.01E+07	1.08E+07	9.59E+06	6.95E+06	7.99E+06	7.08E+06	8.82E+06	8.15E+06	8.77E+06	35.214	0.000484	0.013741	34.829	0.0000101	0.000039	7.7335
18	L-tryptophan	C00078	Amino acids	205.0973	1.27	+	3.88E+06	2.97E+06	4.18E+06	5.64E+06	3.84E+06	3.64E+06	4.61E+06	3.92E+06	4.51E+06	3.92E+06	5.95E+06	5.31E+06	5.93E+06	3.78E+06	4.71E+06	5.02E+06	4.78E+06	4.62E+06	4.63E+06	5.08E+06	3.71E+06	5.00E+06	4.41E+06	4.35E+06	4.00E+06	3.89E+06	2.67E+06	2.24E+06	2.25E+06	1.77E+06	1.43E+06	1.21E+06	1.71E+06	1.85E+06	1.63E+06	1.27E+06	1.7335	0.25457	0.64033	68.218	0.000000279	0.00000258	0.9232
19	L-tyrosine	C00082	Amino acids	182.0811	1.22	+	9.82E+06	1.24E+07	1.32E+07	1.11E+07	1.27E+07	8.94E+06	1.31E+07	1.44E+07	1.06E+07	2.12E+07	1.71E+07	2.43E+07	1.94E+07	2.09E+07	2.16E+07	2.37E+07	3.01E+07	2.37E+07	3.18E+07	2.21E+07	3.41E+07	2.58E+07	2.87E+07	2.75E+07	2.39E+07	3.62E+07	2.21E+07	3.30E+07	2.74E+07	3.01E+07	1.74E+07	2.17E+07	2.50E+07	2.13E+07	2.30E+07	1.69E+07	0.56953	0.59365	0.87948	12.222	0.001275	0.002428	7.1735
20	L-valine	C00183	Amino acids	118.0866	1.19	+	9.48E+07	1.21E+08	1.12E+08	9.15E+07	1.15E+08	1.39E+08	1.25E+08	1.20E+08	1.19E+08	1.30E+08	1.41E+08	1.47E+08	1.34E+08	1.45E+08	1.42E+08	1.71E+08	1.67E+08	1.60E+08	1.54E+08	1.26E+08	1.71E+08	1.53E+08	1.47E+08	1.51E+08	1.59E+08	1.34E+08	1.66E+08	1.44E+08	1.64E+08	1.82E+08	1.73E+08	1.89E+08	1.73E+08	1.59E+08	1.62E+08	1.47E+08	0.22324	0.80628	0.93936	5.7167	0.018034	0.026073	3.4039
21	ATP	C00002	Nucleotides	505.9883	1.13	-	5.00E+03	0.00E+00	9.36E+03	1.36E+04	1.16E+04	9.69E+03	7.62E+03	7.58E+03	9.00E+03	1.25E+03	1.65E+03	5.96E+03	6.37E+03	8.43E+03	5.73E+03	4.24E+03	2.55E+03	4.82E+03	5.51E+03	8.33E+03	2.80E+04	1.57E+04	2.82E+04	2.26E+04	1.32E+04	2.11E+04	3.43E+04	2.58E+04	3.10E+04	3.39E+04	1.58E+04	9.84E+04	9.63E+04	1.06E+05	4.51E+04	2.86E+04	n.s.	n.s.	n.s.	n.s.	n.s.	n.s.	n.s.
22	AMP	C00020	Nucleotides	348.0704	1.82	+	8.48E+05	7.43E+05	9.69E+05	1.48E+06	1.22E+06	1.21E+06	2.43E+06	4.08E+06	2.38E+06	9.70E+05	2.25E+06	1.14E+06	2.22E+06	1.69E+06	1.24E+06	2.04E+06	4.36E+06	1.74E+06	5.06E+05	8.66E+05	9.22E+05	2.14E+06	1.66E+06	1.77E+06	1.96E+06	2.60E+06	1.22E+06	4.00E+05	2.95E+05	2.75E+05	5.02E+05	4.09E+05	5.85E+05	3.72E+05	4.97E+05	4.88E+05	3.2765	0.1092	0.3744	18.663	0.000207	0.000518	1.8316
23	Adenine	C00147	Nucleotides	134.0458	1.22	-	1.56E+05	1.58E+05	1.33E+05	1.41E+05	1.42E+05	1.51E+05	1.31E+05	1.38E+05	1.32E+05	1.44E+05	2.12E+05	1.69E+05	1.92E+05	1.77E+05	1.67E+05	1.54E+05	1.61E+05	1.63E+05	1.34E+05	1.17E+05	1.73E+05	1.34E+05	1.22E+05	1.52E+05	1.75E+05	1.63E+05	1.61E+05	1.08E+05	1.02E+05	1.21E+05	7.75E+04	1.23E+05	1.12E+05	1.10E+05	1.13E+05	1.03E+05	1.3387	0.33059	0.68965	22.772	0.0000822	0.00023	1.3768
24	dCMP	C00239	Nucleotides	306.0491	1.57	-	4.14E+04	3.21E+04	3.42E+04	3.07E+04	2.16E+04	2.21E+04	2.66E+04	2.57E+04	1.91E+04	3.05E+04	2.02E+04	2.93E+04	1.87E+04	1.84E+04	1.76E+04	2.34E+04	2.37E+04	1.78E+04	1.55E+04	1.32E+04	1.86E+04	1.51E+04	1.42E+04	1.15E+04	6.47E+03	1.42E+04	8.65E+03	1.32E+04	1.36E+04	1.72E+04	0.00E+00	1.19E+04	1.51E+04	1.62E+04	1.66E+04	1.35E+04	0.81436	0.48652	0.8126	23.553	0.00007	0.0002	2.4308
25	Cytosine	C00380	Nucleotides	112.051	1.34	+	5.03E+04	4.19E+04	3.66E+04	4.50E+04	5.15E+04	1.27E+05	8.55E+04	2.38E+05	4.74E+05	4.68E+05	3.54E+05	5.78E+05	5.62E+05	5.81E+05	5.75E+05	6.37E+05	5.53E+05	6.73E+05	5.84E+05	4.74E+05	4.17E+05	3.68E+05	3.33E+05	3.22E+05	4.76E+05	3.43E+05	2.67E+05	1.29E+05	9.68E+04	4.83E+04	8.05E+04	4.16E+04	5.19E+04	0.00E+00	0.00E+00	0.00E+00	7.1345	0.025939	0.14149	28.907	0.0000258	0.0000836	2.8666
26	dTMP	C00364	Nucleotides	321.0525	1.18	-	1.33E+06	1.52E+06	1.79E+06	1.28E+06	1.67E+06	9.76E+05	1.47E+06	1.26E+06	9.65E+05	1.53E+06	1.43E+06	1.63E+06	1.29E+06	8.42E+05	1.18E+06	9.79E+05	1.15E+06	1.17E+06	1.26E+06	1.17E+06	1.49E+06	1.28E+06	1.27E+06	1.22E+06	6.95E+05	1.44E+06	5.66E+05	1.22E+06	1.12E+06	1.21E+06	2.61E+04	1.28E+06	7.09E+05	1.10E+06	1.20E+06	9.63E+05	n.s.	n.s.	n.s.	n.s.	n.s.	n.s.	n.s.
27	Thymidine	C00214	Nucleotides	241.081	1.22	-	2.05E+04	2.52E+04	1.63E+04	2.50E+04	1.31E+04	1.15E+04	1.93E+04	1.39E+04	1.28E+04	1.44E+04	8.46E+03	8.21E+03	1.34E+04	1.17E+04	1.87E+04	1.01E+04	1.94E+04	1.37E+04	4.86E+03	1.02E+04	4.14E+03	1.11E+04	1.24E+04	8.29E+03	1.12E+04	1.26E+04	8.73E+03	6.29E+03	5.47E+03	5.30E+03	4.03E+04	7.72E+03	7.98E+03	1.24E+04	9.43E+03	3.23E+03	n.s.	n.s.	n.s.	n.s.	n.s.	n.s.	n.s.
28	UDP	C00015	Nucleotides	402.9998	1.26	-	3.49E+05	4.47E+05	5.40E+05	6.45E+05	4.64E+05	1.60E+05	3.47E+05	4.31E+05	2.43E+05	3.17E+05	2.18E+05	4.00E+05	2.09E+05	1.18E+05	1.38E+05	1.69E+05	2.66E+05	2.03E+05	2.08E+05	1.31E+05	1.68E+05	2.25E+05	1.89E+05	1.40E+05	5.07E+04	1.42E+05	2.88E+04	9.66E+04	7.88E+04	1.48E+05	0.00E+00	1.32E+05	7.27E+04	8.83E+04	9.94E+04	8.18E+04	0.15141	0.86268	0.95853	22.088	0.000095	0.000256	4.4371
29	IMP	C00130	Nucleotides	347.0396	1.44	-	2.28E+04	2.98E+04	1.66E+04	7.71E+04	2.73E+04	2.17E+04	2.07E+04	4.13E+04	2.42E+04	8.24E+03	5.65E+04	4.70E+04	9.13E+04	0.00E+00	4.11E+04	0.00E+00	1.71E+05	8.01E+04	4.89E+04	8.32E+04	9.59E+04	1.58E+05	9.80E+04	1.96E+05	7.81E+04	9.15E+04	6.22E+04	3.30E+04	2.92E+04	3.17E+04	1.27E+04	8.26E+04	5.76E+04	4.51E+04	3.74E+04	4.61E+04	0.079932	0.92415	0.97464	5.0812	0.025199	0.035999	0.92095
30	Inosine	C00294	Nucleotides	267.0721	1.12	-	1.34E+05	1.62E+05	1.41E+05	9.47E+04	1.13E+05	1.20E+05	1.23E+05	1.19E+05	1.09E+05	1.14E+05	1.13E+05	1.08E+05	9.07E+04	1.09E+05	1.15E+05	1.09E+05	6.95E+04	7.35E+04	8.71E+04	6.06E+04	7.72E+04	6.71E+04	6.29E+04	6.63E+04	6.22E+04	5.44E+04	6.05E+04	6.43E+04	6.57E+04	6.62E+04	1.21E+03	4.59E+04	5.50E+04	6.84E+04	6.73E+04	4.20E+04	0.36937	0.70586	0.90109	25.429	0.0000484	0.000145	3.0394
31	Hypoxanthine	C00262	Nucleotides	135.0299	1.61	-	1.11E+05	1.41E+05	1.21E+05	1.47E+05	1.29E+05	1.33E+05	1.23E+05	8.50E+04	1.07E+05	9.36E+03	7.38E+03	4.94E+03	6.53E+04	4.36E+04	3.66E+04	4.07E+04	4.68E+04	4.37E+04	6.41E+03	4.55E+03	0.00E+00	3.21E+04	1.66E+04	8.15E+03	6.66E+03	1.71E+04	1.69E+04	0.00E+00	0.00E+00	2.75E+03	7.62E+03	4.26E+03	3.54E+03	7.14E+03	5.93E+03	0.00E+00	9.7081	0.013156	0.11277	80.136	0.000000114	0.00000137	13.684
32	Xanthine	C00385	Nucleotides	153.0399	1	+	3.54E+05	3.32E+05	3.25E+05	2.85E+05	3.63E+05	3.38E+05	3.87E+05	3.78E+05	3.91E+05	3.37E+05	3.37E+05	2.89E+05	3.66E+05	3.57E+05	3.29E+05	3.40E+05	3.32E+05	3.09E+05	2.74E+05	1.91E+05	2.24E+05	2.31E+05	1.91E+05	1.90E+05	1.88E+05	1.43E+05	1.48E+05	1.21E+05	1.14E+05	9.37E+04	8.29E+04	9.81E+04	9.24E+04	7.82E+04	7.20E+04	8.31E+04	5.6619	0.041545	0.1962	206.26	5.10E-10	6.12E-08	2.4229
33	Allantoate	C00499	Nucleotides	177.061	1.08	+	2.16E+05	2.91E+05	3.95E+05	5.92E+05	4.20E+05	1.48E+05	3.63E+05	4.40E+05	2.26E+05	3.84E+05	3.60E+05	5.73E+05	2.71E+05	2.04E+05	2.56E+05	2.52E+05	3.85E+05	2.39E+05	4.34E+05	4.94E+05	5.00E+05	6.65E+05	5.04E+05	3.15E+05	1.28E+05	4.06E+05	1.02E+05	5.56E+05	7.82E+05	6.79E+05	5.45E+05	3.06E+05	4.74E+05	5.78E+05	5.92E+05	8.52E+05	0.81164	0.48756	0.8126	8.1602	0.005788	0.008791	1.5126
34	(S)(+)-Allantoin	C02350	Nucleotides	157.0345	1.42	-	4.38E+04	3.87E+04	3.53E+04	3.96E+04	4.19E+04	4.78E+04	4.00E+04	4.50E+04	4.43E+04	3.90E+04	3.39E+04	4.00E+04	4.35E+04	3.58E+04	0.00E+00	2.15E+04	0.00E+00	2.93E+04	3.31E+04	1.60E+04	1.80E+04	1.72E+04	1.57E+04	2.62E+04	1.83E+04	1.70E+04	1.48E+04	2.74E+04	1.37E+04	1.41E+04	1.76E+03	8.43E+03	0.00E+00	7.40E+03	8.26E+03	9.04E+03	n.s.	n.s.	n.s.	n.s.	n.s.	n.s.	n.s.
35	5-Hydroxyisourate	C11821	Nucleotides	185.0322	1.17	+	3.52E+06	4.48E+06	3.34E+06	2.99E+06	4.00E+06	4.10E+06	4.58E+06	4.14E+06	5.16E+06	5.48E+06	5.77E+06	5.16E+06	5.17E+06	5.16E+06	5.68E+06	6.72E+06	4.60E+06	5.11E+06	3.48E+06	1.24E+06	2.66E+06	1.50E+06	2.10E+06	4.21E+06	4.87E+06	2.62E+06	4.93E+06	3.00E+06	3.29E+06	4.56E+06	4.60E+06	7.03E+06	4.57E+06	4.81E+06	4.49E+06	3.27E+06	1.1694	0.37251	0.70954	12.723	0.001083	0.002223	1.9927
36	Urate	C00366	Nucleotides	167.0213	1.14	-	3.65E+04	4.83E+04	5.59E+04	4.94E+04	4.14E+04	3.72E+04	4.79E+04	4.62E+04	3.28E+04	2.59E+04	2.50E+04	4.12E+04	3.51E+04	2.72E+04	2.68E+04	3.40E+04	3.79E+04	3.24E+04	3.62E+04	2.23E+04	3.59E+04	3.27E+04	2.94E+04	2.46E+04	2.31E+04	2.80E+04	2.12E+04	2.88E+04	3.09E+04	2.56E+04	1.39E+04	2.30E+04	2.01E+04	3.58E+04	2.84E+04	2.03E+04	n.s.	n.s.	n.s.	n.s.	n.s.	n.s.	n.s.
37	5-6-Dihydrothymine	C00906	Nucleotides	127.0498	1.18	-	3.60E+05	3.94E+05	3.48E+05	3.14E+05	3.41E+05	2.85E+05	3.37E+05	3.23E+05	2.70E+05	3.43E+05	3.28E+05	2.99E+05	3.10E+05	2.80E+05	2.87E+05	3.14E+05	2.95E+05	2.82E+05	2.87E+05	2.94E+05	3.04E+05	2.50E+05	2.77E+05	2.96E+05	2.57E+05	3.03E+05	1.85E+05	2.91E+05	2.26E+05	2.69E+05	7.42E+04	3.03E+05	2.79E+05	2.80E+05	2.87E+05	2.28E+05	n.s.	n.s.	n.s.	n.s.	n.s.	n.s.	n.s.
38	Pyridoxal	C00250	Nucleotides	166.0498	1.22	-	7.37E+04	7.43E+04	5.25E+04	5.83E+04	4.46E+04	6.28E+04	5.06E+04	4.81E+04	5.68E+04	8.22E+04	8.10E+04	8.62E+04	7.95E+04	8.76E+04	8.42E+04	7.34E+04	7.61E+04	7.64E+04	1.06E+05	5.90E+04	3.94E+04	5.84E+04	5.75E+04	6.92E+04	5.25E+04	8.23E+04	7.59E+04	3.01E+04	3.56E+04	6.32E+04	3.76E+04	4.39E+04	5.36E+04	4.26E+04	5.24E+04	7.64E+04	1.8554	0.23588	0.61533	9.4651	0.00341	0.00553	0.40326
39	Nicotinamide	C00153	Nucleotides	123.0556	1.22	+	1.77E+07	2.29E+07	2.29E+07	1.57E+07	2.35E+07	2.66E+07	2.56E+07	2.61E+07	2.89E+07	2.82E+07	2.91E+07	3.23E+07	3.69E+07	3.94E+07	3.72E+07	3.74E+07	4.23E+07	3.90E+07	4.05E+07	3.10E+07	4.82E+07	3.46E+07	3.78E+07	4.86E+07	4.80E+07	5.08E+07	4.18E+07	3.64E+07	2.85E+07	3.16E+07	2.54E+07	3.18E+07	2.67E+07	2.02E+07	2.16E+07	1.82E+07	1.2096	0.36194	0.70954	27.921	0.0000306	0.0000967	5.3434
40	UDP-glucose	C00029	Nucleotides	565.047	1.1	-	8.83E+04	2.24E+05	1.66E+05	1.12E+05	1.15E+05	9.19E+04	8.05E+04	6.15E+04	6.31E+04	3.58E+04	2.48E+04	3.45E+04	3.09E+04	3.55E+04	4.15E+04	3.86E+04	2.14E+04	2.96E+04	1.77E+04	7.65E+02	1.92E+04	2.38E+04	1.72E+04	9.18E+03	5.62E+03	1.08E+04	6.04E+03	1.27E+04	1.11E+04	1.33E+04	0.00E+00	8.80E+03	1.03E+04	9.76E+03	1.91E+03	5.75E+03	0.82512	0.48242	0.8126	38.608	0.00000592	0.0000283	2.3057
41	NAD+	C00003	Nucleotides	664.1161	1.75	+	1.60E+04	1.40E+04	4.90E+04	4.26E+04	2.68E+05	2.34E+05	3.20E+05	3.25E+05	4.11E+05	4.16E+05	5.90E+04	2.18E+05	7.76E+04	1.99E+05	4.14E+05	5.24E+05	2.47E+05	4.46E+05	1.89E+05	9.87E+04	1.34E+05	8.73E+04	4.11E+04	4.40E+04	1.57E+04	4.46E+04	2.15E+04	1.97E+04	6.40E+04	1.11E+05	5.65E+04	4.00E+04	9.30E+04	5.29E+04	5.95E+04	9.85E+04	n.s.	n.s.	n.s.	n.s.	n.s.	n.s.	n.s.
42	Diphosphate	C00013	Phosphates	176.9349	1.45	-	1.48E+03	1.53E+03	1.08E+03	6.51E+03	2.62E+03	7.12E+02	2.29E+03	2.81E+03	1.30E+03	2.03E+03	2.78E+03	5.55E+03	3.26E+03	1.34E+03	1.52E+03	3.53E+03	8.59E+03	2.40E+03	6.55E+03	2.99E+04	1.58E+04	2.94E+04	3.31E+04	1.77E+04	1.40E+04	3.85E+04	1.73E+04	8.21E+04	7.70E+04	4.90E+04	0.00E+00	2.99E+04	2.16E+04	2.84E+04	3.52E+04	3.86E+04	n.s.	n.s.	n.s.	n.s.	n.s.	n.s.	n.s.
43	D-Glucose	C00031	Glycolysis	179.0551	1.18	-	8.05E+06	8.47E+06	8.80E+06	6.82E+06	7.47E+06	6.93E+06	7.03E+06	7.96E+06	6.07E+06	8.30E+06	6.91E+06	6.93E+06	6.07E+06	5.64E+06	6.25E+06	6.04E+06	6.91E+06	5.92E+06	6.11E+06	4.49E+06	6.36E+06	5.29E+06	5.04E+06	5.14E+06	4.53E+06	6.78E+06	3.73E+06	4.73E+06	3.75E+06	4.09E+06	3.39E+04	4.32E+06	3.64E+06	3.99E+06	4.57E+06	4.90E+06	1.1846	0.36848	0.70954	14.598	0.000611	0.001383	0.93537
44	Pyruvate	C00022		87.0071	1.18	-	1.57E+06	1.72E+06	1.60E+06	1.18E+06	1.33E+06	1.20E+06	8.21E+05	7.91E+05	7.06E+05	1.70E+06	1.95E+06	1.74E+06	6.67E+05	7.32E+05	6.75E+05	5.86E+05	6.64E+05	6.39E+05	1.67E+06	1.35E+06	2.00E+06	9.01E+05	7.95E+05	8.15E+05	5.39E+05	7.10E+05	4.33E+05	4.65E+06	4.95E+06	5.29E+06	8.68E+04	2.04E+06	2.17E+06	2.17E+06	2.17E+06	1.35E+06	14.899	0.004709	0.049544	42.568	0.00000355	0.0000194	4.4384
45	Lactate	C01432		89.0228	1.18	-	9.62E+06	1.18E+07	9.51E+06	7.24E+06	8.30E+06	8.24E+06	7.44E+06	7.84E+06	7.12E+06	9.39E+06	1.05E+07	9.85E+06	9.04E+06	8.73E+06	8.57E+06	8.53E+06	7.59E+06	8.32E+06	1.00E+07	8.59E+06	1.02E+07	9.22E+06	8.76E+06	8.98E+06	7.95E+06	9.12E+06	7.54E+06	2.11E+07	2.06E+07	2.22E+07	9.68E+05	1.69E+07	1.76E+07	1.75E+07	2.07E+07	1.43E+07	1.3268	0.33333	0.68965	12.467	0.001176	0.002314	1.3457
46	Mannitol	C00392	Other sugars	181.0712	1.18	-	1.71E+05	1.95E+05	1.98E+05	8.67E+04	1.22E+05	1.45E+05	1.01E+05	1.11E+05	1.22E+05	1.82E+05	1.69E+05	1.52E+05	1.48E+05	1.43E+05	1.44E+05	1.34E+05	1.15E+05	1.42E+05	1.47E+05	9.33E+04	1.52E+05	1.01E+05	9.53E+04	1.38E+05	1.25E+05	1.54E+05	1.02E+05	1.34E+05	1.16E+05	1.18E+05	6.48E+03	1.86E+05	1.78E+05	1.83E+05	1.22E+05	1.51E+05	n.s.	n.s.	n.s.	n.s.	n.s.	n.s.	n.s.
47	D-Ribose	C00121	Other sugars	149.0447	1.12	-	2.22E+05	2.84E+05	2.42E+05	1.55E+05	2.41E+05	2.38E+05	2.42E+05	2.08E+05	2.00E+05	1.89E+05	2.01E+05	1.91E+05	1.75E+05	2.10E+05	1.84E+05	1.90E+05	1.42E+05	1.71E+05	1.77E+05	8.99E+04	1.21E+05	1.64E+05	1.19E+05	1.18E+05	1.22E+05	1.96E+05	1.18E+05	9.71E+04	1.03E+05	1.13E+05	1.37E+04	1.43E+05	1.11E+05	1.11E+05	8.97E+04	8.43E+04	0.60216	0.57766	0.87746	8.7998	0.00444	0.006831	0.33
48	Citrate	C00158	TCA cycle	191.0187	1.12	-	3.16E+04	4.19E+04	3.71E+04	3.66E+04	3.31E+04	3.64E+04	2.73E+04	3.19E+04	2.59E+04	3.12E+04	2.81E+04	2.42E+04	2.63E+04	3.23E+04	3.56E+04	4.21E+04	3.38E+04	3.43E+04	3.52E+04	2.54E+04	4.09E+04	4.35E+04	3.82E+04	3.29E+04	1.89E+04	2.10E+04	1.46E+04	1.94E+04	2.44E+04	3.11E+04	1.56E+03	1.77E+04	2.42E+04	2.76E+04	1.91E+04	1.57E+04	0.43704	0.66498	0.88664	9.9327	0.002852	0.004754	6.4946
49	Succinate	C00042	TCA cycle	117.0177	1.18	-	1.07E+05	1.23E+05	1.32E+05	9.79E+04	1.14E+05	1.10E+05	1.10E+05	1.06E+05	1.08E+05	9.04E+04	9.52E+04	9.01E+04	9.57E+04	9.51E+04	9.45E+04	7.14E+04	9.44E+04	6.66E+04	1.06E+05	7.53E+04	1.05E+05	7.45E+04	8.48E+04	5.74E+04	6.13E+04	9.94E+04	5.79E+04	8.09E+04	7.58E+04	7.89E+04	1.40E+04	6.55E+04	4.55E+04	3.87E+04	5.97E+04	7.05E+04	0.85095	0.47278	0.8126	9.6925	0.003124	0.005136	1.8562
50	Fumarate	C00122	TCA cycle	115.0021	1.12	-	1.67E+05	2.48E+05	1.84E+05	1.66E+05	1.93E+05	1.68E+05	1.70E+05	1.53E+05	1.29E+05	1.26E+05	1.13E+05	1.40E+05	1.08E+05	1.33E+05	1.27E+05	1.24E+05	9.52E+04	1.10E+05	1.12E+05	7.18E+04	9.72E+04	1.04E+05	8.86E+04	8.87E+04	8.16E+04	8.08E+04	7.78E+04	7.67E+04	7.74E+04	1.01E+05	3.34E+03	7.81E+04	1.06E+05	9.00E+04	7.84E+04	7.19E+04	0.40642	0.68308	0.89097	10.336	0.002455	0.004149	0.53555
51	Malate	C00149	TCA cycle	133.0127	1.11	-	6.13E+05	1.01E+06	7.91E+05	5.52E+05	5.73E+05	5.31E+05	4.07E+05	3.13E+05	3.03E+05	3.00E+05	2.23E+05	2.95E+05	1.84E+05	2.15E+05	2.30E+05	2.09E+05	1.30E+05	1.62E+05	1.73E+05	3.10E+04	1.48E+05	1.55E+05	1.07E+05	9.91E+04	6.76E+04	6.17E+04	6.25E+04	1.43E+05	2.50E+05	2.77E+05	3.14E+03	1.07E+05	1.56E+05	1.61E+05	9.39E+04	7.61E+04	1.3768	0.32203	0.68965	16.65	0.000346	0.000832	1.4451
52	Oxaloacetate	C00036	TCA cycle	131.0001	1.16	-	3.69E+04	5.33E+04	6.60E+04	6.97E+04	6.01E+04	4.98E+04	4.82E+04	5.32E+04	4.35E+04	6.38E+04	4.25E+04	4.36E+04	4.10E+04	3.82E+04	3.53E+04	3.93E+04	5.60E+04	5.05E+04	3.39E+04	6.72E+04	4.83E+04	5.69E+04	5.42E+04	4.38E+04	3.29E+04	5.49E+04	3.03E+04	3.64E+04	3.80E+04	6.03E+04	1.48E+03	3.44E+04	3.60E+04	3.72E+04	4.43E+04	3.47E+04	n.s.	n.s.	n.s.	n.s.	n.s.	n.s.	n.s.
53	2-Hydroxyglutarate/Citramalate	C02630	Alternative Carboxylic acids	147.0287	1.11	-	2.15E+05	3.07E+05	2.66E+05	2.14E+05	2.40E+05	2.04E+05	1.87E+05	1.44E+05	1.36E+05	1.42E+05	1.10E+05	1.31E+05	8.78E+04	9.72E+04	1.18E+05	1.06E+05	6.70E+04	9.81E+04	8.05E+04	2.26E+04	8.05E+04	7.86E+04	5.69E+04	5.61E+04	4.45E+04	4.76E+04	4.24E+04	8.37E+04	1.10E+05	1.15E+05	8.76E+03	5.83E+04	8.08E+04	7.84E+04	5.75E+04	5.66E+04	1.1894	0.36721	0.70954	15.04	0.000538	0.001241	1.1521
54	Sedoheptulose 1-phosphate	C06222	Pentose Phosphate Pathway	289.0329	1.12	-	3.89E+04	5.66E+04	5.72E+04	5.23E+04	6.25E+04	4.82E+04	4.53E+04	4.14E+04	2.92E+04	6.88E+04	1.62E+04	4.03E+04	1.56E+04	1.68E+04	1.80E+04	1.57E+04	1.33E+04	1.23E+04	3.74E+04	9.52E+03	2.95E+04	1.59E+04	1.93E+04	8.80E+03	2.81E+03	3.84E+03	2.38E+03	1.34E+04	4.08E+04	4.33E+04	0.00E+00	1.66E+04	1.92E+04	2.39E+04	1.32E+04	9.55E+03	n.s.	n.s.	n.s.	n.s.	n.s.	n.s.	n.s.
55	alpha-D-Ribose 1-phosphate	C00620		229.0112	1.12	-	1.11E+05	1.92E+05	1.57E+05	1.48E+05	1.44E+05	1.26E+05	1.60E+05	1.43E+05	1.11E+05	1.03E+05	6.31E+04	9.55E+04	1.08E+05	8.84E+04	1.07E+05	1.49E+05	1.17E+05	8.56E+04	5.50E+04	2.22E+04	5.16E+04	6.39E+04	6.67E+04	4.32E+04	2.29E+04	4.78E+04	2.91E+04	1.33E+04	2.14E+04	4.26E+04	0.00E+00	2.89E+04	3.75E+04	4.34E+04	2.92E+04	1.97E+04	n.s.	n.s.	n.s.	n.s.	n.s.	n.s.	n.s.
56	Glutathione	C00051	GSH homeostasis	308.0909	1.7	+	9.08E+07	9.13E+07	1.05E+08	1.67E+08	1.41E+08	9.66E+07	1.29E+08	1.42E+08	1.45E+08	1.51E+08	1.31E+08	1.84E+08	1.64E+08	1.52E+08	1.45E+08	1.46E+08	1.38E+08	1.22E+08	1.44E+08	8.32E+07	1.24E+08	1.54E+08	1.50E+08	9.17E+07	5.06E+07	7.77E+07	5.74E+07	4.23E+07	7.17E+07	6.80E+07	4.14E+07	3.33E+07	3.37E+07	4.59E+07	3.87E+07	4.33E+07	29.447	0.00079	0.013741	48.469	0.00000179	0.0000126	2.0824
57	Glutathione disulfide	C00127	GSH homeostasis	611.1442	1.09	-	3.02E+05	1.95E+06	1.56E+06	3.84E+05	6.78E+05	4.93E+05	4.07E+05	2.99E+05	3.44E+05	3.73E+05	1.23E+05	2.91E+05	1.36E+05	2.52E+05	3.91E+05	2.34E+05	1.46E+05	2.55E+05	1.65E+05	2.86E+04	1.68E+05	1.48E+05	9.64E+04	9.50E+04	7.45E+04	7.57E+04	5.41E+04	8.14E+04	1.02E+05	2.55E+05	0.00E+00	1.62E+05	3.64E+05	3.00E+05	9.38E+04	7.81E+04	n.s.	n.s.	n.s.	n.s.	n.s.	n.s.	n.s.
58	5-Oxoproline	C01879	GSH homeostasis	128.0338	1.14	-	1.24E+06	1.33E+06	1.33E+06	1.06E+06	1.19E+06	1.05E+06	1.19E+06	1.09E+06	9.91E+05	9.90E+05	1.05E+06	1.05E+06	8.54E+05	9.65E+05	9.67E+05	1.01E+06	8.27E+05	8.80E+05	9.05E+05	7.05E+05	8.64E+05	8.27E+05	7.57E+05	7.14E+05	5.99E+05	6.10E+05	6.21E+05	9.79E+05	8.69E+05	1.01E+06	7.65E+04	8.27E+05	8.67E+05	8.83E+05	1.09E+06	7.57E+05	n.s.	n.s.	n.s.	n.s.	n.s.	n.s.	n.s.
59	S-Glutathionyl-L-cysteine	C05526	GSH homeostasis	425.0803	1.11	-	7.21E+04	2.08E+05	2.35E+05	1.80E+05	2.28E+05	9.16E+04	1.68E+05	1.57E+05	8.75E+04	2.07E+05	6.19E+04	2.01E+05	6.44E+04	8.58E+04	2.21E+05	1.61E+05	1.05E+05	1.77E+05	1.31E+05	1.03E+05	1.42E+05	1.18E+05	8.54E+04	7.69E+04	5.57E+04	6.02E+04	1.82E+04	5.27E+04	5.00E+04	1.11E+05	0.00E+00	1.18E+05	1.30E+05	2.24E+05	8.00E+04	6.92E+04	n.s.	n.s.	n.s.	n.s.	n.s.	n.s.	n.s.
60	Cys-Gly	C01419	GSH homeostasis	179.0485	1.7	+	1.27E+06	1.30E+06	1.48E+06	2.17E+06	2.00E+06	1.46E+06	1.91E+06	2.03E+06	2.13E+06	2.04E+06	1.87E+06	2.81E+06	2.55E+06	2.28E+06	2.13E+06	2.17E+06	2.13E+06	1.97E+06	2.18E+06	1.20E+06	1.96E+06	2.32E+06	2.14E+06	1.32E+06	7.57E+05	1.20E+06	8.09E+05	5.48E+05	1.01E+06	9.15E+05	7.06E+05	5.27E+05	4.56E+05	7.81E+05	5.57E+05	7.70E+05	38.491	0.000378	0.013741	43.055	0.00000335	0.0000191	2.2177
61	Ascorbate	C00072	GSH homeostasis	175.0241	1.18	-	1.27E+05	1.50E+05	1.26E+05	1.27E+05	1.55E+05	1.07E+05	1.03E+05	1.39E+05	1.05E+05	1.10E+05	9.99E+04	1.03E+05	9.30E+04	6.85E+04	1.08E+05	9.38E+04	1.10E+05	1.13E+05	1.05E+05	7.63E+04	9.42E+04	1.17E+05	8.53E+04	8.00E+04	6.30E+04	1.08E+05	4.97E+04	8.35E+04	7.78E+04	6.37E+04	3.17E+02	8.49E+04	7.10E+04	7.64E+04	9.21E+04	9.25E+04	n.s.	n.s.	n.s.	n.s.	n.s.	n.s.	n.s.
62	Dehydroascorbate	C05422	GSH homeostasis	173.0081	1.21	-	8.27E+03	2.11E+04	1.82E+04	1.97E+04	1.24E+04	6.28E+03	6.66E+03	1.26E+04	9.16E+03	8.12E+03	2.18E+04	3.51E+04	1.78E+04	9.28E+03	1.77E+04	1.55E+04	2.20E+04	1.72E+04	1.93E+04	4.78E+04	4.60E+04	6.32E+04	5.87E+04	4.12E+04	4.03E+04	3.78E+04	2.56E+04	3.87E+04	3.90E+04	2.82E+04	0.00E+00	3.73E+04	1.82E+04	3.57E+04	4.39E+04	4.65E+04	1.479	0.30049	0.68965	11.088	0.001874	0.003307	3.2792
63	gamma-L-Glutamyl-L-cysteine	C00669	Gamma-glutamyls	249.0549	1.18	-	2.02E+04	3.93E+04	4.81E+04	4.83E+04	5.61E+04	6.44E+03	2.81E+04	3.64E+04	2.51E+04	2.40E+04	1.74E+04	4.93E+04	1.39E+04	2.39E+04	2.36E+04	2.26E+04	4.82E+04	4.78E+04	3.75E+04	5.29E+04	3.20E+04	3.96E+04	5.76E+04	1.90E+04	1.43E+04	3.68E+04	6.67E+03	4.24E+04	2.93E+04	4.85E+04	4.08E+03	2.68E+04	3.24E+04	4.20E+04	3.03E+04	3.96E+04	n.s.	n.s.	n.s.	n.s.	n.s.	n.s.	n.s.
64	gamma-L-Glutamyl-D-alanine	C03738	Gamma-glutamyls	217.0822	1.12	-	3.20E+04	4.77E+04	3.90E+04	2.41E+04	3.08E+04	2.52E+04	2.48E+04	2.19E+04	1.85E+04	2.28E+04	4.00E+04	3.51E+04	3.99E+04	3.09E+04	3.31E+04	3.61E+04	2.95E+04	2.86E+04	3.47E+04	3.75E+04	4.33E+04	4.26E+04	3.07E+04	3.12E+04	1.81E+04	1.74E+04	1.70E+04	3.14E+04	4.12E+04	3.18E+04	3.86E+02	3.06E+04	3.37E+04	4.70E+04	4.49E+04	2.74E+04	16.973	0.003389	0.042964	0.40693	0.67454	0.68021	3.8249
65	gamma-Glutamyl-gamma-aminobutyrate	C15767	Gamma-glutamyls	233.1132	2.25	+	7.22E+04	1.10E+05	1.01E+05	8.69E+04	8.91E+04	1.07E+05	8.08E+04	5.90E+04	1.10E+05	1.12E+05	8.95E+04	1.02E+05	9.93E+04	1.32E+05	1.00E+05	9.84E+04	1.13E+05	1.05E+05	7.78E+04	6.13E+04	1.13E+05	7.63E+04	8.93E+04	1.06E+05	9.00E+04	5.89E+04	7.26E+04	5.78E+04	9.92E+04	7.32E+04	5.89E+04	6.64E+04	6.00E+04	5.87E+04	5.26E+04	3.36E+04	0.024574	0.97582	0.98402	13.442	0.000864	0.001819	0.75486
66	5-L-Glutamyl-taurine	C05844	Gamma-glutamyls	255.0631	1.13	+	1.85E+05	1.64E+05	1.38E+05	1.28E+05	9.38E+04	1.74E+05	1.13E+05	1.05E+05	1.57E+05	1.19E+05	1.07E+05	1.01E+05	1.45E+05	1.54E+05	1.36E+05	1.65E+05	1.74E+05	8.68E+04	9.18E+04	1.21E+05	1.46E+05	1.11E+05	1.18E+05	1.16E+05	1.73E+05	9.38E+04	2.11E+05	1.63E+05	1.48E+05	1.61E+05	1.69E+05	1.70E+05	1.66E+05	1.49E+05	1.28E+05	1.35E+05	n.s.	n.s.	n.s.	n.s.	n.s.	n.s.	n.s.
67	Dimethylglycine	C01026	Serine biosynthesis and one-carbon metabolism	104.0711	1.19	+	1.16E+06	1.12E+06	1.15E+06	8.88E+05	1.01E+06	1.45E+06	1.13E+06	1.12E+06	1.22E+06	1.02E+06	1.31E+06	1.12E+06	1.14E+06	1.17E+06	1.06E+06	1.06E+06	1.08E+06	9.75E+05	9.23E+05	8.17E+05	9.98E+05	8.86E+05	1.02E+06	8.96E+05	1.12E+06	8.60E+05	1.04E+06	7.34E+05	8.71E+05	8.94E+05	7.46E+05	8.20E+05	5.98E+05	6.87E+05	6.86E+05	5.98E+05	0.28608	0.7609	0.93172	38.436	0.00000606	0.0000283	2.0305
68	Phosphoserine	C02532	Serine biosynthesis and one-carbon metabolism	186.0165	1.27	+	3.49E+04	7.51E+04	8.90E+04	4.87E+04	2.38E+05	2.25E+05	1.31E+05	1.59E+05	1.52E+05	1.85E+05	6.31E+04	1.15E+05	5.43E+04	2.60E+05	7.13E+04	5.17E+04	3.63E+04	3.54E+04	0.00E+00	0.00E+00	8.39E+04	0.00E+00	0.00E+00	3.46E+04	0.00E+00	0.00E+00	1.77E+04	0.00E+00	0.00E+00	6.83E+04	5.41E+04	5.91E+04	2.74E+04	2.32E+04	2.57E+04	1.04E+04	n.s.	n.s.	n.s.	n.s.	n.s.	n.s.	n.s.
69	5-10-Methenyltetrahydrofolate	C00445	Folate pool (One carbon metabolism)	457.1687	1.18	+	3.06E+05	2.53E+05	2.41E+05	2.33E+05	3.06E+05	3.71E+05	3.52E+05	3.49E+05	3.48E+05	3.34E+05	3.43E+05	2.65E+05	3.54E+05	4.17E+05	3.24E+05	3.07E+05	3.19E+05	3.47E+05	3.25E+05	7.39E+04	2.14E+05	1.06E+05	7.96E+04	1.06E+05	1.81E+05	1.74E+05	1.10E+05	9.36E+04	1.96E+05	2.00E+05	1.08E+05	1.27E+05	1.27E+05	1.54E+05	1.37E+05	1.05E+05	n.s.	n.s.	n.s.	n.s.	n.s.	n.s.	n.s.
70	Dihydrofolate	C00415	Folate pool (One carbon metabolism)	444.1613	1.18	+	6.83E+05	9.62E+05	1.37E+06	2.52E+06	2.25E+06	7.96E+05	2.17E+06	2.08E+06	1.28E+06	1.77E+06	1.71E+06	2.18E+06	1.24E+06	6.72E+05	1.27E+06	1.72E+06	1.97E+06	2.05E+06	2.02E+06	1.70E+06	1.93E+06	3.00E+06	2.07E+06	9.85E+05	6.94E+05	1.83E+06	6.55E+05	1.13E+06	2.03E+06	1.96E+06	1.85E+06	9.70E+05	1.18E+06	1.44E+06	1.74E+06	1.87E+06	n.s.	n.s.	n.s.	n.s.	n.s.	n.s.	n.s.
71	L-Homoserine	C00263	Serine biosynthesis and one-carbon metabolism	118.0494	1.19	-	2.05E+05	2.68E+05	2.55E+05	2.11E+05	2.32E+05	1.47E+05	1.85E+05	2.19E+05	1.31E+05	2.71E+05	2.36E+05	2.77E+05	2.14E+05	2.01E+05	2.23E+05	1.91E+05	2.39E+05	1.86E+05	2.38E+05	1.95E+05	2.68E+05	2.34E+05	2.10E+05	2.35E+05	1.76E+05	2.52E+05	1.58E+05	2.67E+05	2.38E+05	2.73E+05	1.60E+04	2.75E+05	2.50E+05	2.62E+05	3.31E+05	2.39E+05	n.s.	n.s.	n.s.	n.s.	n.s.	n.s.	n.s.
72	Ornithine	C01602	Urea cycle	133.0974	1.02	+	2.99E+06	2.79E+06	2.90E+06	2.19E+06	2.53E+06	2.49E+06	2.51E+06	2.56E+06	2.47E+06	3.03E+06	2.64E+06	2.82E+06	2.34E+06	2.34E+06	2.32E+06	2.17E+06	2.00E+06	1.65E+06	2.35E+06	1.68E+06	2.05E+06	1.57E+06	1.55E+06	1.57E+06	1.57E+06	1.30E+06	1.16E+06	2.06E+06	1.99E+06	1.92E+06	1.63E+06	1.68E+06	1.77E+06	1.75E+06	1.63E+06	1.64E+06	5.3821	0.045846	0.20376	100.18	3.26E-08	0.000000803	4.4587
73	L-Citrulline	C00327	Urea cycle	176.1031	1.17	+	1.77E+06	1.75E+06	1.44E+06	1.15E+06	1.84E+06	2.36E+06	2.18E+06	2.13E+06	2.77E+06	2.59E+06	3.44E+06	2.51E+06	3.18E+06	3.52E+06	3.48E+06	4.16E+06	4.12E+06	4.14E+06	3.86E+06	3.07E+06	3.69E+06	2.74E+06	3.23E+06	3.99E+06	5.24E+06	4.00E+06	4.92E+06	3.51E+06	3.22E+06	2.88E+06	2.43E+06	3.35E+06	2.92E+06	2.71E+06	3.04E+06	2.48E+06	0.70011	0.53299	0.85279	7.4114	0.008018	0.012027	3.352
74	Putrescine	C00134	Polyamines	89.1081	1.02	+	7.30E+04	1.24E+05	8.55E+04	4.73E+04	6.21E+04	7.27E+04	5.04E+04	6.26E+04	7.87E+04	6.44E+04	6.50E+04	7.60E+04	8.30E+04	7.12E+04	6.80E+04	7.82E+04	7.87E+04	8.82E+04	7.81E+04	2.05E+04	6.71E+04	4.96E+04	2.87E+04	4.23E+04	4.04E+04	3.04E+04	2.63E+04	3.14E+04	3.89E+04	4.47E+04	3.78E+04	4.55E+04	4.46E+04	4.24E+04	2.70E+04	3.11E+04	0.9505	0.43793	0.78436	30.669	0.0000192	0.0000658	3.5404
75	Spermidine	C00315	Polyamines	146.1653	1.03	+	9.67E+06	1.10E+07	1.16E+07	1.16E+07	9.80E+06	1.05E+07	9.43E+06	1.01E+07	9.63E+06	9.00E+06	8.29E+06	8.66E+06	9.65E+06	9.19E+06	9.18E+06	1.10E+07	8.21E+06	9.51E+06	1.08E+07	6.07E+06	9.71E+06	8.37E+06	7.92E+06	6.82E+06	7.32E+06	6.78E+06	6.25E+06	5.52E+06	6.99E+06	7.39E+06	6.37E+06	6.43E+06	6.27E+06	6.66E+06	5.53E+06	5.68E+06	0.077982	0.9259	0.97464	16.637	0.000347	0.000832	1.7249
76	Spermine	C00750	Polyamines	203.2232	1.03	+	7.54E+06	8.32E+06	9.06E+06	9.70E+06	8.73E+06	7.99E+06	8.86E+06	9.58E+06	9.08E+06	9.08E+06	7.56E+06	1.13E+07	9.74E+06	8.90E+06	1.00E+07	1.10E+07	9.13E+06	8.60E+06	1.19E+07	6.32E+06	1.02E+07	1.09E+07	1.10E+07	8.00E+06	7.58E+06	7.10E+06	6.92E+06	6.48E+06	9.57E+06	9.56E+06	8.12E+06	8.01E+06	7.75E+06	8.48E+06	7.61E+06	6.89E+06	n.s.	n.s.	n.s.	n.s.	n.s.	n.s.	n.s.
77	N-Acetylneuraminate	C00270	Aminosugars	308.0986	1.12	-	3.37E+04	4.61E+04	4.20E+04	2.28E+04	3.32E+04	3.78E+04	3.05E+04	3.27E+04	2.27E+04	3.16E+04	3.61E+04	3.12E+04	2.84E+04	2.76E+04	2.63E+04	3.02E+04	1.89E+04	1.91E+04	2.99E+04	2.36E+04	2.62E+04	2.25E+04	1.68E+04	2.38E+04	1.98E+04	1.32E+04	1.62E+04	2.10E+04	1.78E+04	2.61E+04	0.00E+00	1.33E+04	1.50E+04	1.66E+04	1.46E+04	8.13E+03	0.24493	0.79022	0.93888	11.601	0.001569	0.002853	1.0252
78	N-Glycoloyl-neuraminate	C03410	Aminosugars	324.0901	1.18	-	2.83E+05	2.87E+05	2.80E+05	2.22E+05	2.27E+05	1.72E+05	2.02E+05	2.52E+05	1.61E+05	2.19E+05	1.78E+05	1.89E+05	1.80E+05	1.43E+05	1.72E+05	1.66E+05	1.75E+05	1.62E+05	1.44E+05	1.25E+05	1.61E+05	1.23E+05	1.51E+05	1.32E+05	7.97E+04	1.42E+05	5.68E+04	9.99E+04	6.95E+04	1.05E+05	0.00E+00	1.02E+05	7.37E+04	7.64E+04	8.68E+04	1.14E+05	0.62513	0.56675	0.87192	21.865	0.0000997	0.00026	1.9139
79	alpha-D-Glucosamine 1-phosphate	C06156	Aminosugars	260.0533	1.2	+	1.75E+06	2.29E+06	2.06E+06	1.10E+06	1.63E+06	3.07E+06	1.72E+06	1.66E+06	2.32E+06	1.83E+06	1.92E+06	1.98E+06	2.09E+06	2.40E+06	2.18E+06	2.32E+06	1.61E+06	1.74E+06	1.45E+06	6.22E+05	1.39E+06	4.45E+05	6.15E+05	8.58E+05	8.86E+05	4.48E+05	1.21E+06	5.56E+05	4.84E+05	8.91E+05	8.54E+05	1.67E+06	1.26E+06	9.63E+05	8.22E+05	5.48E+05	n.s.	n.s.	n.s.	n.s.	n.s.	n.s.	n.s.
80	D-Glucosamine	C00329	Aminosugars	180.0867	1.19	+	1.01E+05	7.15E+04	4.32E+04	1.02E+05	8.07E+04	1.48E+05	6.56E+04	1.26E+05	1.11E+05	1.56E+05	2.43E+05	1.14E+05	1.73E+05	2.02E+05	1.88E+05	2.57E+05	3.05E+05	2.16E+05	1.57E+05	2.76E+05	1.72E+05	2.29E+05	1.27E+05	2.04E+05	6.03E+05	3.34E+05	1.05E+06	3.87E+05	2.41E+05	3.15E+05	2.84E+05	2.82E+05	2.01E+05	3.33E+05	2.53E+05	2.71E+05	n.s.	n.s.	n.s.	n.s.	n.s.	n.s.	n.s.
81	1-4-beta-D-Xylan	C02352	Aminosugars	131.0334	1.19	-	3.45E+05	3.90E+05	3.31E+05	2.50E+05	2.94E+05	2.54E+05	2.75E+05	3.19E+05	2.60E+05	3.52E+05	2.84E+05	2.91E+05	2.42E+05	2.55E+05	2.51E+05	2.40E+05	2.75E+05	1.64E+05	2.51E+05	2.04E+05	2.35E+05	1.97E+05	1.92E+05	2.09E+05	1.76E+05	2.60E+05	1.54E+05	1.86E+05	1.79E+05	1.58E+05	2.44E+04	1.72E+05	1.77E+05	1.64E+05	1.40E+05	1.93E+05	0.22366	0.80596	0.93936	12.143	0.001308	0.002452	0.77579
82	UDP-N-acetyl-D-glucosamine	C00043	Aminosugars	606.0741	1.1	-	2.64E+04	7.07E+04	5.57E+04	3.60E+04	3.50E+04	3.40E+04	2.77E+04	2.13E+04	2.13E+04	1.50E+04	1.35E+04	2.32E+04	1.55E+04	2.01E+04	2.26E+04	1.85E+04	1.14E+04	1.85E+04	1.38E+04	1.21E+03	1.02E+04	1.24E+04	7.59E+03	4.65E+03	2.55E+03	3.51E+03	2.64E+03	6.30E+03	5.24E+03	8.95E+03	0.00E+00	6.00E+03	1.01E+04	8.06E+03	2.61E+03	5.41E+03	0.4164	0.67711	0.89097	29.365	0.0000239	0.0000795	2.6045
83	CMP-N-acetylneuraminate	C00128	Aminosugars	613.1414	1.09	-	2.91E+04	2.00E+05	1.47E+05	3.49E+04	6.40E+04	4.41E+04	3.22E+04	2.63E+04	3.17E+04	3.78E+04	1.10E+04	2.85E+04	1.38E+04	2.26E+04	3.45E+04	2.14E+04	1.46E+04	2.19E+04	1.66E+04	1.15E+03	1.64E+04	1.67E+04	8.29E+03	7.76E+03	6.05E+03	4.63E+03	2.62E+03	4.99E+03	8.14E+03	2.18E+04	0.00E+00	1.60E+04	3.30E+04	2.55E+04	6.91E+03	6.08E+03	n.s.	n.s.	n.s.	n.s.	n.s.	n.s.	n.s.
84	Carnosine	C00386	Arginine and proline metabolism	227.1152	1.12	+	2.92E+05	3.68E+05	3.18E+05	1.74E+05	2.21E+05	3.49E+05	2.22E+05	1.73E+05	2.52E+05	2.43E+05	2.49E+05	1.76E+05	2.64E+05	2.93E+05	2.91E+05	2.66E+05	1.54E+05	2.52E+05	2.24E+05	1.22E+05	2.05E+05	1.06E+05	9.45E+04	2.03E+05	2.09E+05	1.71E+05	1.90E+05	1.31E+05	1.38E+05	1.56E+05	1.68E+05	2.26E+05	1.66E+05	1.46E+05	1.52E+05	1.15E+05	3.848	0.084076	0.29674	10.604	0.002226	0.003817	3.141
85	Creatine	C00300	Arginine and proline metabolism	132.0769	1.18	+	2.34E+08	3.18E+08	2.70E+08	2.22E+08	2.62E+08	3.28E+08	2.64E+08	2.63E+08	2.96E+08	2.63E+08	3.02E+08	3.11E+08	2.99E+08	3.28E+08	3.02E+08	3.82E+08	3.13E+08	3.15E+08	3.00E+08	2.04E+08	3.28E+08	2.46E+08	2.26E+08	2.23E+08	2.57E+08	2.12E+08	2.30E+08	1.79E+08	1.81E+08	1.59E+08	1.60E+08	1.66E+08	1.57E+08	1.37E+08	1.42E+08	1.27E+08	0.098393	0.90773	0.97464	59.187	0.000000608	0.00000486	2.4064
86	Creatinine	C00791	Arginine and proline metabolism	114.0666	1.18	+	3.43E+06	4.82E+06	4.39E+06	3.21E+06	3.75E+06	4.22E+06	3.90E+06	3.59E+06	3.78E+06	3.55E+06	3.72E+06	4.34E+06	3.46E+06	3.25E+06	2.95E+06	3.99E+06	3.09E+06	3.73E+06	3.07E+06	2.19E+06	3.43E+06	2.77E+06	2.62E+06	2.87E+06	2.38E+06	2.51E+06	2.49E+06	2.23E+06	2.65E+06	2.68E+06	2.21E+06	2.25E+06	2.28E+06	2.18E+06	2.32E+06	1.85E+06	0.038718	0.96226	0.98402	38.603	0.00000593	0.0000283	0.8434
87	4-Acetamidobutanoate	C02946	Arginine and proline metabolism	146.0812	1.19	+	4.83E+05	6.05E+05	5.15E+05	5.00E+05	5.70E+05	7.93E+05	7.05E+05	6.81E+05	8.53E+05	8.05E+05	8.63E+05	7.17E+05	7.93E+05	8.54E+05	8.73E+05	1.13E+06	1.11E+06	9.05E+05	9.87E+05	8.15E+05	9.75E+05	8.91E+05	9.78E+05	1.04E+06	1.12E+06	9.27E+05	1.25E+06	9.95E+05	1.06E+06	1.14E+06	1.11E+06	1.24E+06	1.03E+06	1.03E+06	9.76E+05	8.93E+05	1.3871	0.31977	0.68965	6.7996	0.01061	0.015719	3.444
88	N-Acetylornithine	C00437	Arginine and proline metabolism	173.092	1.21	-	8.92E+04	8.80E+04	6.56E+04	5.36E+04	7.40E+04	5.91E+04	5.55E+04	4.61E+04	5.46E+04	4.72E+04	6.15E+04	5.47E+04	6.99E+04	5.71E+04	5.53E+04	6.47E+04	4.73E+04	7.11E+04	5.39E+04	5.65E+04	6.25E+04	5.96E+04	3.95E+04	5.90E+04	5.73E+04	4.71E+04	4.60E+04	4.80E+04	5.65E+04	5.41E+04	8.48E+03	6.02E+04	5.43E+04	7.59E+04	5.90E+04	5.33E+04	n.s.	n.s.	n.s.	n.s.	n.s.	n.s.	n.s.
89	trans-4-Hydroxy-L-proline	C01157	Arginine and proline metabolism	130.0495	1.18	-	1.83E+05	1.95E+05	2.25E+05	2.14E+05	1.85E+05	1.22E+05	1.77E+05	1.61E+05	1.43E+05	2.08E+05	2.09E+05	2.56E+05	1.79E+05	1.65E+05	1.80E+05	1.68E+05	2.18E+05	1.77E+05	2.37E+05	1.82E+05	2.44E+05	1.63E+05	1.97E+05	2.08E+05	1.37E+05	2.40E+05	1.16E+05	2.75E+05	2.41E+05	2.46E+05	2.26E+04	2.53E+05	2.35E+05	2.51E+05	2.29E+05	2.61E+05	n.s.	n.s.	n.s.	n.s.	n.s.	n.s.	n.s.
90	Aminofructose 6-phosphate	C12214	Arginine and proline metabolism	258.0379	1.12	-	1.96E+04	2.03E+04	1.15E+04	1.20E+04	1.18E+04	2.15E+04	1.86E+04	1.66E+04	1.70E+04	1.58E+04	1.25E+04	1.65E+04	1.48E+04	1.37E+04	1.55E+04	1.72E+04	8.12E+03	1.38E+04	1.44E+04	6.84E+03	1.05E+04	1.04E+04	9.96E+03	8.38E+03	5.71E+03	4.21E+03	9.02E+03	7.12E+03	3.40E+03	7.29E+03	0.00E+00	6.17E+03	1.12E+04	1.12E+04	9.74E+03	5.64E+03	n.s.	n.s.	n.s.	n.s.	n.s.	n.s.	n.s.
91	Pantothenol	C00864	Panthothenate metabolism	220.1181	0.26	+	3.69E+05	2.82E+05	3.43E+05	3.50E+05	4.66E+05	2.86E+05	2.73E+05	3.51E+05	3.35E+05	2.89E+05	3.38E+05	2.08E+05	2.69E+05	2.47E+05	2.08E+05	2.75E+05	1.89E+05	1.58E+05	2.01E+05	1.78E+05	1.88E+05	2.34E+05	2.41E+05	1.91E+05	1.93E+05	1.33E+05	1.89E+05	1.26E+05	1.92E+05	1.83E+05	2.24E+05	2.55E+05	2.64E+05	2.82E+05	2.19E+05	2.18E+05	n.s.	n.s.	n.s.	n.s.	n.s.	n.s.	n.s.
92	Taurine	C00245	Sulfur metabolism	126.0223	1.18	+	3.00E+05	2.91E+05	2.58E+05	2.71E+05	3.62E+05	4.29E+05	4.24E+05	3.77E+05	5.31E+05	4.64E+05	7.56E+05	6.58E+05	7.40E+05	1.03E+06	1.05E+06	1.39E+06	1.12E+06	1.33E+06	1.21E+06	1.53E+06	1.55E+06	1.14E+06	1.16E+06	1.54E+06	1.77E+06	1.31E+06	2.03E+06	1.08E+06	1.19E+06	1.26E+06	1.35E+06	1.22E+06	9.77E+05	9.65E+05	9.08E+05	1.25E+06	1.6466	0.26912	0.65907	24.494	0.000058	0.00017	7.1536
93	Hypotaurine	C00519	Sulfur metabolism	110.0275	1.18	+	0.00E+00	0.00E+00	3.35E+04	0.00E+00	0.00E+00	3.10E+04	3.49E+04	1.57E+04	3.00E+04	1.56E+04	2.93E+04	0.00E+00	5.23E+04	4.16E+04	5.15E+04	3.69E+04	4.08E+04	4.29E+04	3.08E+04	6.01E+04	4.06E+04	6.24E+04	5.30E+04	5.17E+04	1.03E+05	5.11E+04	9.99E+04	5.48E+04	5.12E+04	4.02E+04	7.76E+04	3.57E+04	3.76E+04	7.10E+04	3.34E+04	5.94E+04	n.s.	n.s.	n.s.	n.s.	n.s.	n.s.	n.s.
94	2S-5S-Methionine sulfoximine	C03829	Sulfur metabolism	181.0626	1.11	+	2.56E+04	4.63E+04	4.19E+04	3.03E+04	3.69E+04	3.32E+04	3.69E+04	3.67E+04	4.25E+04	3.88E+04	3.57E+04	3.28E+04	3.48E+04	5.79E+04	3.11E+04	4.88E+04	3.60E+04	2.90E+04	3.35E+04	3.42E+04	6.32E+04	3.45E+04	3.69E+04	4.73E+04	5.71E+04	2.75E+04	3.81E+04	5.76E+04	1.85E+04	6.23E+04	6.81E+04	1.38E+05	6.82E+04	5.86E+04	6.82E+04	5.20E+04	1.5232	0.29175	0.68965	9.185	0.003806	0.006089	2.1497
95	L-Selenomethionine	C05335	Sulfur metabolism	198.0015	0.98	+	6.69E+04	7.46E+04	6.22E+04	7.22E+04	9.97E+04	7.15E+04	7.47E+04	9.06E+04	9.34E+04	7.64E+04	8.54E+04	5.60E+04	6.70E+04	6.30E+04	5.94E+04	4.83E+04	5.65E+04	5.28E+04	5.40E+04	6.32E+04	7.08E+04	3.93E+04	6.57E+04	6.63E+04	8.91E+04	8.39E+04	7.78E+04	6.30E+04	6.48E+04	5.94E+04	4.45E+04	4.77E+04	6.42E+04	5.55E+04	6.70E+04	5.86E+04	n.s.	n.s.	n.s.	n.s.	n.s.	n.s.	n.s.
96	L-Cysteate	C00506	Sulfur metabolism	167.996	1.12	-	4.30E+04	6.59E+04	6.24E+04	6.67E+04	7.58E+04	3.93E+04	6.31E+04	6.41E+04	3.55E+04	7.12E+04	4.12E+04	6.50E+04	3.77E+04	3.25E+04	5.31E+04	5.39E+04	3.88E+04	4.22E+04	5.53E+04	2.56E+04	3.83E+04	5.02E+04	4.05E+04	2.99E+04	2.55E+04	3.52E+04	2.16E+04	1.16E+04	1.72E+04	2.31E+04	1.41E+03	2.51E+04	2.53E+04	3.02E+04	2.18E+04	2.72E+04	0.16673	0.85022	0.95352	11.371	0.001698	0.003041	1.2153
97	3-Methyleneoxindole	C02796	Indole and Tryptophan	146.0602	1.27	+	2.90E+05	3.31E+05	3.95E+05	4.44E+05	3.72E+05	4.46E+05	6.89E+05	5.55E+05	5.58E+05	4.88E+05	7.15E+05	6.79E+05	7.68E+05	5.58E+05	6.24E+05	8.12E+05	6.33E+05	5.52E+05	6.62E+05	6.51E+05	3.04E+05	6.15E+05	6.30E+05	5.53E+05	6.39E+05	4.37E+05	3.83E+05	1.84E+05	2.84E+05	2.24E+05	1.24E+05	1.19E+05	1.09E+05	1.81E+05	6.11E+04	5.01E+04	8.4317	0.018073	0.12049	44.998	0.00000265	0.0000173	0.71663
98	Indole	C00463	Indole and Tryptophan	118.0655	1.24	+	0.00E+00	4.53E+04	3.43E+04	0.00E+00	0.00E+00	7.88E+03	5.17E+04	1.10E+05	1.11E+05	1.30E+05	5.49E+04	1.34E+05	7.21E+04	7.08E+04	9.82E+04	2.46E+05	1.70E+05	2.01E+05	2.55E+05	1.42E+05	2.88E+05	8.42E+04	2.52E+05	1.38E+05	2.38E+05	2.98E+05	6.02E+04	1.80E+05	1.36E+05	2.01E+05	9.10E+04	1.71E+05	1.36E+05	1.20E+05	6.96E+04	1.35E+04	n.s.	n.s.	n.s.	n.s.	n.s.	n.s.	n.s.
99	kynurenine	C00328	Indole and Tryptophan	209.0903	1.11	+	4.48E+04	4.78E+04	4.93E+04	9.18E+04	5.26E+04	2.32E+04	6.70E+04	7.29E+04	3.48E+04	5.68E+04	4.88E+04	7.15E+04	4.32E+04	2.48E+04	4.25E+04	4.32E+04	6.58E+04	5.13E+04	6.89E+04	6.05E+04	5.68E+04	9.48E+04	6.82E+04	4.66E+04	2.65E+04	4.90E+04	3.51E+04	3.89E+04	5.84E+04	6.31E+04	4.67E+04	3.59E+04	3.27E+04	4.64E+04	4.83E+04	5.72E+04	n.s.	n.s.	n.s.	n.s.	n.s.	n.s.	n.s.
100	Anthranilate	C00108	Indole and Tryptophan	138.0551	1.19	+	2.14E+06	2.39E+06	1.99E+06	1.61E+06	2.25E+06	2.82E+06	2.41E+06	2.34E+06	2.50E+06	2.77E+06	2.56E+06	2.83E+06	2.72E+06	2.57E+06	2.83E+06	3.08E+06	3.62E+06	2.84E+06	2.86E+06	2.37E+06	3.72E+06	2.68E+06	3.05E+06	3.11E+06	3.96E+06	3.81E+06	4.46E+06	3.33E+06	3.21E+06	3.30E+06	3.57E+06	3.55E+06	3.47E+06	3.13E+06	3.00E+06	2.69E+06	0.026227	0.97422	0.98402	4.9705	0.026763	0.037783	5.559
101	L-Adrenaline	C00788	Signaling	184.0946	1.15	+	4.50E+05	6.84E+05	6.89E+05	7.68E+05	7.53E+05	5.34E+05	6.08E+05	7.68E+05	7.07E+05	5.96E+05	5.53E+05	6.64E+05	7.91E+05	6.26E+05	7.40E+05	7.63E+05	5.98E+05	6.20E+05	4.61E+05	3.52E+05	6.51E+05	5.31E+05	5.81E+05	5.36E+05	3.97E+05	4.40E+05	2.19E+05	3.03E+05	3.55E+05	3.68E+05	3.90E+05	3.46E+05	2.94E+05	3.62E+05	2.84E+05	3.64E+05	0.77721	0.50101	0.81761	31.624	0.0000164	0.0000581	1.2713
102	Dopamine	C03758	Signaling	152.0704	1.21	-	4.87E+04	4.66E+04	3.94E+04	2.14E+04	3.52E+04	5.25E+04	3.35E+04	3.00E+04	3.33E+04	3.45E+04	3.48E+04	1.36E+04	2.96E+04	3.81E+04	2.65E+04	3.71E+04	2.28E+04	3.21E+04	2.70E+04	2.24E+04	3.34E+04	1.21E+04	2.63E+04	3.59E+04	4.02E+04	1.63E+04	2.32E+04	2.28E+04	1.92E+04	1.51E+04	2.47E+03	2.57E+04	2.89E+04	3.25E+04	2.11E+04	1.58E+04	n.s.	n.s.	n.s.	n.s.	n.s.	n.s.	n.s.
103	Glycerol 3-phosphate	C00093	Glycerophospholipid biosynthesis	171.0053	1.12	-	3.73E+05	4.97E+05	3.92E+05	3.65E+05	3.66E+05	4.21E+05	3.32E+05	2.66E+05	3.02E+05	1.99E+05	1.90E+05	1.93E+05	2.13E+05	2.22E+05	2.05E+05	1.91E+05	1.35E+05	1.50E+05	1.20E+05	5.18E+04	1.01E+05	1.31E+05	9.22E+04	9.77E+04	8.73E+04	8.65E+04	6.67E+04	3.49E+04	4.08E+04	5.11E+04	0.00E+00	5.20E+04	7.18E+04	6.38E+04	3.42E+04	2.65E+04	n.s.	n.s.	n.s.	n.s.	n.s.	n.s.	n.s.
104	Ethanolamine phosphate	C00346	Glycerophospholipid biosynthesis	140.0105	1.13	-	3.76E+04	3.72E+04	4.56E+04	4.64E+04	4.52E+04	2.31E+04	3.22E+04	3.22E+04	3.73E+04	2.54E+04	2.69E+04	4.25E+04	2.97E+04	2.94E+04	3.55E+04	3.80E+04	3.06E+04	3.61E+04	2.80E+04	3.13E+04	2.62E+04	3.43E+04	2.53E+04	2.47E+04	1.99E+04	2.02E+04	1.76E+04	2.01E+04	1.92E+04	2.24E+04	0.00E+00	2.42E+04	2.06E+04	1.55E+04	2.25E+04	1.45E+04	n.s.	n.s.	n.s.	n.s.	n.s.	n.s.	n.s.
105	N-Methylethanolamine phosphate	C01210	Glycerophospholipid biosynthesis	156.0422	1.18	+	4.99E+07	6.60E+07	4.71E+07	2.85E+07	4.63E+07	5.89E+07	4.62E+07	3.98E+07	4.67E+07	4.65E+07	4.38E+07	4.06E+07	3.99E+07	4.69E+07	4.28E+07	4.16E+07	3.56E+07	3.44E+07	2.47E+07	1.02E+07	2.16E+07	1.25E+07	1.04E+07	1.03E+07	1.99E+07	7.83E+06	1.19E+07	7.52E+06	9.02E+06	9.63E+06	8.37E+06	1.66E+07	1.29E+07	1.00E+07	9.43E+06	7.51E+06	n.s.	n.s.	n.s.	n.s.	n.s.	n.s.	n.s.
106	sn-glycero-3-Phosphoethanolamine	C01233	Glycerophospholipid biosynthesis	214.0479	1.21	-	7.11E+05	5.95E+05	4.46E+05	2.15E+05	3.39E+05	4.36E+05	2.53E+05	2.05E+05	2.28E+05	3.99E+05	3.41E+05	2.15E+05	3.26E+05	3.87E+05	3.42E+05	2.54E+05	2.41E+05	1.94E+05	2.71E+05	1.25E+05	1.98E+05	1.11E+05	1.23E+05	1.96E+05	2.22E+05	1.51E+05	2.19E+05	1.53E+05	1.30E+05	1.76E+05	1.63E+03	1.59E+05	2.71E+05	2.29E+05	1.75E+05	1.25E+05	52.64	0.000157	0.013741	8.8987	0.004266	0.006648	1.7892
107	L-Carnitine	C00318	Carnitine and fatty acid metabolism	162.1126	1.16	+	2.12E+07	3.14E+07	2.38E+07	2.09E+07	2.19E+07	2.85E+07	2.26E+07	2.04E+07	2.69E+07	2.06E+07	2.24E+07	2.39E+07	2.68E+07	2.83E+07	2.66E+07	2.92E+07	2.25E+07	2.72E+07	2.32E+07	1.57E+07	2.38E+07	1.86E+07	1.88E+07	1.98E+07	1.93E+07	1.43E+07	1.27E+07	1.16E+07	1.25E+07	1.38E+07	1.42E+07	1.43E+07	1.38E+07	1.28E+07	1.16E+07	1.13E+07	0.39183	0.69193	0.89282	81.27	0.000000106	0.00000137	4.9228
108	Triacanthine	C08435	Other	204.1231	1.22	+	2.22E+07	3.00E+07	3.10E+07	2.70E+07	2.60E+07	3.07E+07	2.69E+07	2.68E+07	2.90E+07	2.53E+07	2.14E+07	3.76E+07	3.44E+07	2.81E+07	3.13E+07	3.71E+07	3.42E+07	3.68E+07	4.89E+07	3.30E+07	6.35E+07	4.26E+07	4.66E+07	4.21E+07	3.92E+07	4.44E+07	3.82E+07	3.79E+07	3.74E+07	4.05E+07	3.17E+07	3.21E+07	3.34E+07	2.76E+07	2.35E+07	2.05E+07	0.57046	0.59319	0.87948	20.546	0.000133	0.00034	4.513
109	2-Methyleneglutarate	C02930	Other	145.0497	1.19	+	1.54E+05	1.87E+05	1.46E+05	8.11E+04	1.38E+05	2.72E+05	3.04E+05	2.77E+05	2.16E+05	2.98E+05	4.25E+05	2.26E+05	4.14E+05	3.46E+05	4.72E+05	5.55E+05	6.51E+05	3.71E+05	4.43E+05	4.64E+05	3.78E+05	4.01E+05	3.80E+05	4.09E+05	1.03E+06	6.56E+05	1.45E+06	6.18E+05	4.83E+05	5.17E+05	5.23E+05	5.23E+05	4.68E+05	5.71E+05	7.07E+05	4.31E+05	n.s.	n.s.	n.s.	n.s.	n.s.	n.s.	n.s.
110	6-Pyruvoyltetrahydropterin	C03684	Other	236.0771	1.12	-	2.25E+05	2.40E+05	2.31E+05	1.55E+05	1.75E+05	1.95E+05	2.01E+05	1.76E+05	1.71E+05	1.67E+05	1.81E+05	1.74E+05	1.43E+05	1.73E+05	1.74E+05	1.71E+05	1.19E+05	1.42E+05	1.33E+05	8.80E+04	1.05E+05	9.75E+04	9.82E+04	1.08E+05	1.11E+05	9.96E+04	1.07E+05	7.43E+04	6.74E+04	9.54E+04	0.00E+00	7.25E+04	9.75E+04	9.91E+04	7.16E+04	6.19E+04	1.987	0.2177	0.58052	38.351	0.00000613	0.0000283	1.2148
111	6-Lactoyl-5-6-7-8-tetrahydropterin	C04244	Other	240.1093	1.16	+	1.70E+07	2.09E+07	2.62E+07	4.58E+07	3.84E+07	1.67E+07	3.94E+07	3.91E+07	2.59E+07	4.01E+07	3.72E+07	5.47E+07	3.41E+07	2.33E+07	3.36E+07	3.64E+07	5.85E+07	5.57E+07	6.66E+07	1.02E+08	8.31E+07	1.00E+08	1.01E+08	5.33E+07	2.50E+07	5.73E+07	1.86E+07	4.92E+07	5.92E+07	4.85E+07	4.31E+07	2.60E+07	3.27E+07	3.87E+07	3.85E+07	5.18E+07	n.s.	n.s.	n.s.	n.s.	n.s.	n.s.	n.s.
112	Peptide tryptophan	C02732	Other	228.08	1.21	-	7.08E+04	8.16E+04	6.07E+04	4.59E+04	6.70E+04	6.80E+04	6.18E+04	6.57E+04	6.13E+04	5.91E+04	5.18E+04	4.62E+04	5.52E+04	5.96E+04	6.47E+04	5.79E+04	5.03E+04	5.11E+04	5.61E+04	1.58E+04	4.89E+04	4.72E+04	3.96E+04	4.48E+04	3.74E+04	2.74E+04	3.87E+04	1.80E+04	3.53E+04	4.73E+04	0.00E+00	3.05E+04	3.02E+04	2.11E+04	2.66E+04	3.46E+04	0.47953	0.64092	0.88137	10.737	0.002123	0.003691	1.1404
113	Methylenediurea	C06381	Other	133.0739	1.19	+	2.42E+06	3.57E+06	3.00E+06	2.37E+06	2.94E+06	1.79E+06	2.80E+06	2.57E+06	3.23E+06	2.71E+06	3.29E+06	3.34E+06	1.71E+06	3.69E+06	3.22E+06	1.86E+06	3.03E+06	3.41E+06	3.33E+06	2.20E+06	0.00E+00	2.63E+06	2.34E+06	2.46E+06	2.74E+06	1.64E+06	2.54E+06	9.64E+05	1.41E+06	1.71E+06	7.19E+05	0.00E+00	0.00E+00	0.00E+00	2.74E+05	1.40E+06	0.63988	0.55989	0.87192	13.611	0.00082	0.001758	0.99751
114	3-Oxalomalate	C01990	Other	207.0142	1.15	+	2.24E+06	2.74E+06	2.26E+06	2.19E+06	2.17E+06	2.45E+06	1.93E+06	1.74E+06	2.12E+06	2.04E+06	1.71E+06	1.68E+06	1.61E+06	1.95E+06	1.49E+06	1.07E+06	1.06E+06	1.18E+06	8.34E+05	4.30E+05	8.08E+05	6.83E+05	6.67E+05	7.84E+05	7.53E+05	5.93E+05	8.04E+05	6.52E+05	1.06E+06	1.68E+06	1.74E+06	2.35E+06	2.25E+06	1.73E+06	1.81E+06	1.73E+06	2.5296	0.15969	0.46739	37.056	0.00000732	0.0000314	6.6456
115	cis-p-Coumarate	C06738	Other	165.0547	1.22	+	2.07E+06	2.73E+06	3.06E+06	2.99E+06	2.94E+06	2.03E+06	3.02E+06	3.07E+06	2.39E+06	5.00E+06	3.91E+06	6.06E+06	4.75E+06	4.51E+06	5.42E+06	5.65E+06	6.68E+06	5.15E+06	7.65E+06	5.19E+06	7.91E+06	6.11E+06	7.07E+06	6.95E+06	5.42E+06	6.95E+06	5.24E+06	7.87E+06	6.51E+06	7.04E+06	4.10E+06	5.26E+06	6.05E+06	5.01E+06	5.21E+06	3.97E+06	0.6607	0.55039	0.86904	11.89	0.001423	0.002627	7.5577
116	Shikimate 3-phosphate	C03175	Other	253.0092	1.13	-	2.17E+04	3.07E+04	3.26E+04	2.24E+04	2.94E+04	2.32E+04	3.17E+04	2.27E+04	2.07E+04	2.11E+04	2.39E+04	2.68E+04	1.83E+04	2.10E+04	2.31E+04	1.88E+04	2.40E+04	2.16E+04	2.77E+04	1.62E+04	2.60E+04	1.84E+04	2.41E+04	1.91E+04	2.13E+04	2.02E+04	1.45E+04	2.11E+04	2.36E+04	2.18E+04	0.00E+00	1.97E+04	1.96E+04	2.25E+04	2.11E+04	2.61E+04	n.s.	n.s.	n.s.	n.s.	n.s.	n.s.	n.s.
117	D-glucono-1,5-lactone	C00198	Other	177.0394	1.13	-	8.46E+05	8.18E+05	7.30E+05	5.28E+05	7.59E+05	7.80E+05	7.35E+05	6.39E+05	6.34E+05	5.95E+05	6.23E+05	5.14E+05	5.20E+05	6.45E+05	5.70E+05	5.42E+05	4.39E+05	4.31E+05	4.55E+05	2.92E+05	3.69E+05	3.06E+05	3.20E+05	3.38E+05	3.37E+05	3.01E+05	3.48E+05	2.45E+05	2.53E+05	2.72E+05	1.21E+04	2.10E+05	2.85E+05	2.58E+05	2.64E+05	3.28E+05	1.4455	0.30732	0.68965	36.472	0.00000795	0.0000329	2.082
118	Poly-gamma-D-glutamate	C05723	Other	130.0501	1.17	+	1.33E+07	1.33E+07	1.38E+07	1.72E+07	2.04E+07	1.59E+07	2.28E+07	2.38E+07	1.86E+07	2.69E+07	2.83E+07	3.56E+07	2.49E+07	2.77E+07	3.43E+07	3.95E+07	4.61E+07	4.86E+07	5.88E+07	5.91E+07	6.02E+07	5.78E+07	6.19E+07	5.54E+07	4.55E+07	6.01E+07	4.31E+07	5.47E+07	5.81E+07	5.06E+07	4.28E+07	3.89E+07	3.91E+07	4.45E+07	4.25E+07	4.46E+07	29.296	0.000802	0.013741	55.308	0.000000879	0.00000659	14.452
119	D-Ribitol 5-phosphate	C01068	Other	231.0273	1.17	-	2.13E+04	2.42E+04	3.73E+04	2.00E+04	3.48E+04	2.09E+04	1.18E+04	2.78E+04	2.55E+04	3.20E+04	1.44E+04	3.90E+04	1.89E+04	2.70E+04	1.78E+04	2.02E+04	2.67E+04	2.32E+04	2.88E+04	2.12E+04	2.24E+04	2.08E+04	2.67E+04	2.32E+04	1.36E+04	3.79E+04	1.11E+04	1.91E+04	1.51E+04	3.23E+04	0.00E+00	1.62E+04	1.65E+04	1.15E+04	2.30E+04	2.25E+04	n.s.	n.s.	n.s.	n.s.	n.s.	n.s.	n.s.
120	Thioredoxin disulfide	C00343	Other	315.0184	1.18	-	4.81E+04	7.21E+04	8.27E+04	8.00E+04	1.23E+05	3.03E+04	8.56E+04	8.74E+04	6.44E+04	1.03E+05	4.05E+04	6.98E+04	4.45E+04	2.53E+04	3.52E+04	5.85E+04	1.53E+04	4.46E+04	3.76E+04	6.65E+04	1.23E+05	5.72E+04	1.02E+05	5.14E+04	3.49E+04	1.17E+05	2.13E+04	7.28E+04	4.49E+04	1.51E+05	0.00E+00	8.04E+04	2.51E+04	2.29E+04	2.69E+04	2.77E+04	n.s.	n.s.	n.s.	n.s.	n.s.	n.s.	n.s.
121	Pyridoxamine	C00534	Other	167.0814	1.23	-	2.87E+04	3.12E+04	3.19E+04	3.31E+04	3.01E+04	2.36E+04	3.47E+04	2.11E+04	4.13E+04	1.81E+04	4.64E+04	2.75E+04	4.35E+04	3.15E+04	3.96E+04	3.25E+04	2.97E+04	2.95E+04	3.57E+04	1.99E+04	2.17E+04	1.68E+04	1.54E+04	2.58E+04	1.26E+04	1.81E+04	8.56E+03	8.51E+03	6.63E+03	1.69E+04	1.97E+04	7.81E+03	6.44E+03	9.67E+03	8.58E+03	9.61E+03	0.89033	0.45857	0.80924	16.391	0.00037	0.000871	0.76532
122	L-Noradrenaline	C00547	Other	168.0654	1.23	-	5.77E+04	8.67E+04	1.17E+05	2.74E+05	1.74E+05	9.62E+04	2.10E+05	2.67E+05	1.54E+05	7.57E+04	5.41E+04	5.16E+04	5.30E+04	6.26E+04	5.84E+04	7.51E+04	1.32E+05	6.59E+04	4.95E+04	2.90E+04	3.16E+04	3.16E+04	3.80E+04	3.20E+04	3.29E+04	4.04E+04	2.83E+04	1.12E+04	1.41E+04	3.92E+04	1.67E+04	1.81E+04	3.13E+04	2.02E+04	2.76E+04	1.70E+04	2.408	0.17071	0.48773	12.694	0.001093	0.002223	0.96579
123	N-Acyl-D-aspartate	C06380	Other	161.0297	0.99	+	1.91E+05	2.39E+05	2.16E+05	2.50E+05	2.72E+05	2.72E+05	2.82E+05	3.24E+05	2.89E+05	2.79E+05	2.36E+05	2.57E+05	2.47E+05	3.01E+05	2.50E+05	2.31E+05	2.56E+05	2.58E+05	2.25E+05	1.60E+05	2.06E+05	1.57E+05	1.16E+05	1.31E+05	1.39E+05	1.05E+05	7.72E+04	5.42E+04	5.02E+04	5.54E+04	6.19E+04	7.22E+04	7.18E+04	6.16E+04	5.50E+04	5.26E+04	7.6423	0.0224	0.128	143.16	4.24E-09	0.000000254	6.0129
124	Oxalosuccinate	C05379	Other	189.0064	1.44	-	2.11E+05	1.56E+05	1.66E+05	1.90E+05	1.88E+05	1.84E+05	1.80E+05	1.89E+05	1.75E+05	1.74E+05	1.61E+05	1.58E+05	1.60E+05	1.51E+05	1.30E+05	1.39E+05	1.40E+05	1.27E+05	1.24E+05	9.14E+04	1.15E+05	9.37E+04	1.04E+05	9.63E+04	9.85E+04	9.72E+04	1.00E+05	8.85E+04	9.26E+04	8.51E+04	3.74E+04	9.19E+04	1.02E+05	8.49E+04	8.94E+04	8.00E+04	4.3903	0.066892	0.24324	44.273	0.00000289	0.0000173	0.66391
[truncated: 2 more columns]
